# Supplementary material for: Nrf2 Is Associated with Metastasis-Related Processes in a Chemoresistant Breast Cancer Model: Insights from siRNA Modulation
Source: Int J Mol Sci. 2026 May 18;27(10):4506. doi: 10.3390/ijms27104506 (PMC13207780; doi:10.3390/ijms27104506)
Supplement: Supplementary file 1 [file ijms-27-04506-s001.zip]

Archive with 1 entries (1 files):
- ijms-4169430-supplementary.pdf
